# Supplementary material for: Combined Methylome and Transcriptome Analyses Reveals Potential Therapeutic Targets for EGFR Wild Type Lung Cancers with Low PD-L1 Expression
Source: Cancers (Basel). 2020 Sep 3;12(9):2496. doi: 10.3390/cancers12092496 (PMC7563876; doi:10.3390/cancers12092496)
Supplement: Supplementary file 1 [file cancers-12-02496-s001.zip]

Archive with 3 entries (2 files):
- cancers-903682 - final - supplementary material/
- cancers-903682 - final - supplementary material/cancers-903682 - supplementary material.pdf
- cancers-903682 - final - supplementary material/cancers-903682.xlsx
