# Supplementary material for: Combined Methylome and Transcriptome Analyses Reveals Potential Therapeutic Targets for EGFR Wild Type Lung Cancers with Low PD-L1 Expression
Source: Cancers (Basel). 2020 Sep 3;12(9):2496. doi: 10.3390/cancers12092496 (PMC7563876; doi:10.3390/cancers12092496)
Supplement: Supplementary file 1 [file cancers-12-02496-s001.zip › cancers-903682 - final - supplementary material/cancers-903682.xlsx]

## Sheet: Table S1
Characteristic		TCGA dataset (n=133)
Age(years)	≤60	34
	>60	98
Survival Status	Living	71
	Dead	62
Gender	female	50
	male	83
SMOKING HISTORY	NO	10
	YES	121
AJCC PT	T1	28
	T2	88
	T3/T4	17
AJCC PN	N0	89
	N1/N2/N3NX	44
AJCC PM	M0	106
	M1/MX	27
AJCC STAGE	Stage Ⅰ	69
	Stage Ⅱ	38
	Stage Ⅲ	20
	Stage Ⅳ	5
Race	ASIAN	2
	BLACK OR AFRICAN AMERICAN	7
	WHITE	106
ALK	Wild type	124
	Mutant	8
ROS1	Wild type	115
	Mutant	17
BRAF	Wild type	123
	Mutant	9
KRAS	Wild type	110
	Mutant	22

## Sheet: Table S2
genes	logFC	delta	rep("TSS200", nrow(Quadrant_plot_datas1))	regulatedPpattern
CMTM2	-1.447	0.472765	TSS200	HyperDown
TBX15	1.41739	0.455944	TSS200	HyperUp
PIEZO2	-1.52299	0.41406	TSS200	HyperDown
CDO1	-2.73682	0.407409	TSS200	HyperDown
SOX17	-2.62635	0.364889	TSS200	HyperDown
GSTM5	-2.11763	0.36123	TSS200	HyperDown
ZNF106	-1.53622	0.359579	TSS200	HyperDown
PPP1R16B	-2.24669	0.314066	TSS200	HyperDown
TCTEX1D1	-1.54402	0.313517	TSS200	HyperDown
GIPC2	-1.93262	0.312929	TSS200	HyperDown
TAL1	-2.26929	0.301791	TSS200	HyperDown
CA3	-2.3673	0.29032	TSS200	HyperDown
CCR4	-1.05377	0.288565	TSS200	HyperDown
ITGA8	-2.98209	0.277377	TSS200	HyperDown
VAMP5	-1.32706	0.268891	TSS200	HyperDown
ECRG4	-2.95714	0.264883	TSS200	HyperDown
CXCL5	-2.30819	0.26408	TSS200	HyperDown
RSPO2	-2.36084	0.260785	TSS200	HyperDown
ADCY4	-1.89757	0.256237	TSS200	HyperDown
IRF8	-2.26873	0.253531	TSS200	HyperDown
NRN1	-1.70619	0.242205	TSS200	HyperDown
SULT1C4	-2.10902	0.241681	TSS200	HyperDown
NFAM1	-2.27152	0.237432	TSS200	HyperDown
HOXA4	-1.04761	0.23623	TSS200	HyperDown
HOXA5	-1.65726	0.231347	TSS200	HyperDown
AQP1	-3.76633	0.230723	TSS200	HyperDown
C7	-3.83833	0.229058	TSS200	HyperDown
FGR	-2.97447	0.22784	TSS200	HyperDown
STAT5A	-1.52066	0.223744	TSS200	HyperDown
GLT1D1	-1.00031	0.223001	TSS200	HyperDown
HS3ST2	-1.38871	0.221018	TSS200	HyperDown
CYTL1	-1.33671	0.220897	TSS200	HyperDown
TMEM88	-2.19722	0.220737	TSS200	HyperDown
RARRES2	-1.74377	0.219793	TSS200	HyperDown
PAX9	1.78928	0.215738	TSS200	HyperUp
SLC18A2	-1.33022	0.213632	TSS200	HyperDown
CPXM1	1.28852	0.210848	TSS200	HyperUp
CFTR	-2.28048	0.209102	TSS200	HyperDown
KRT7	-1.17776	0.207208	TSS200	HyperDown
F2RL3	-1.76286	0.205982	TSS200	HyperDown
C1orf162	-2.85857	0.203206	TSS200	HyperDown
CDK14	-1.09652	-0.206764	TSS200	HypoDown
XDH	2.07638	-0.211466	TSS200	HypoUp
CD300E	-2.0309	-0.21261	TSS200	HypoDown
IL1RL2	1.37176	-0.215109	TSS200	HypoUp
ATP13A4	-2.77157	-0.215562	TSS200	HypoDown
ANKRD22	1.72217	-0.21585	TSS200	HypoUp
HBB	-5.49316	-0.215892	TSS200	HypoDown
SFN	2.04952	-0.215907	TSS200	HypoUp
RAB17	-1.07807	-0.219324	TSS200	HypoDown
TMEM184A	2.17652	-0.219744	TSS200	HypoUp
ITGB6	-1.05182	-0.220364	TSS200	HypoDown
TNFAIP8L2	-2.03948	-0.220817	TSS200	HypoDown
COL17A1	3.26095	-0.22622	TSS200	HypoUp
GPX2	4.86258	-0.228015	TSS200	HypoUp
AGR2	1.00119	-0.228936	TSS200	HypoUp
RAB25	1.18347	-0.236136	TSS200	HypoUp
SOX15	1.94055	-0.242203	TSS200	HypoUp
LIPH	-1.27489	-0.242835	TSS200	HypoDown
BAIAP2L2	2.07353	-0.24605	TSS200	HypoUp
KRT16	4.21984	-0.252313	TSS200	HypoUp
CD80	-1.09296	-0.261402	TSS200	HypoDown
TRIM29	2.18024	-0.267153	TSS200	HypoUp
KRT6A	4.93671	-0.276634	TSS200	HypoUp
IL20RA	-1.16482	-0.388147	TSS200	HypoDown
SERPINB5	3.78918	-0.489155	TSS200	HypoUp

## Sheet: Table S3
genes	logFC	delta	rep("TSS1500", nrow(Quadrant_plot_datas2))	regulatedPpattern
KRT6A	4.93671	-0.207305	TSS1500	HypoUp
SERPINB5	3.78918	-0.306078	TSS1500	HypoUp
COL17A1	3.26095	-0.210174	TSS1500	HypoUp
KRT5	3.17482	-0.249561	TSS1500	HypoUp
TFAP2A	2.78005	0.27422	TSS1500	HperUp
BARX2	2.5833	0.213014	TSS1500	HperUp
LGR4	2.27831	-0.263933	TSS1500	HypoUp
SFN	2.04952	-0.234883	TSS1500	HypoUp
PKP3	1.99351	-0.211273	TSS1500	HypoUp
PAX9	1.78928	0.297124	TSS1500	HperUp
TSKU	1.69266	-0.272162	TSS1500	HypoUp
ARNTL2	1.67686	-0.275615	TSS1500	HypoUp
TWIST1	1.67152	0.378795	TSS1500	HperUp
SHCBP1	1.62358	-0.21749	TSS1500	HypoUp
SLC4A11	1.54371	0.258305	TSS1500	HperUp
FKBP4	1.49726	0.270188	TSS1500	HperUp
TBX15	1.41739	0.402408	TSS1500	HperUp
SNRPE	1.34527	-0.270479	TSS1500	HypoUp
VAX2	1.31853	0.208065	TSS1500	HperUp
CPXM1	1.28852	0.204951	TSS1500	HperUp
DUS1L	1.26053	-0.209526	TSS1500	HypoUp
DDR1	1.23573	-0.205145	TSS1500	HypoUp
MEST	1.21862	-0.219802	TSS1500	HypoUp
TRIM59	1.20931	0.353748	TSS1500	HperUp
WNT3	1.20336	0.437275	TSS1500	HperUp
SLC16A1	1.17461	-0.216196	TSS1500	HypoUp
SPATS2	1.11778	-0.249693	TSS1500	HypoUp
DGKA	1.11777	-0.298192	TSS1500	HypoUp
MRPL15	1.10211	-0.261347	TSS1500	HypoUp
DCTPP1	1.09329	-0.219753	TSS1500	HypoUp
COQ3	1.08369	-0.247663	TSS1500	HypoUp
HIST1H2BJ	1.07475	-0.217749	TSS1500	HypoUp
RTKN	1.06655	-0.234041	TSS1500	HypoUp
FNDC1	1.0553	0.206547	TSS1500	HperUp
MYL6B	1.0456	-0.242823	TSS1500	HypoUp
POLG2	1.04182	-0.21539	TSS1500	HypoUp
FBXO27	1.028	-0.212251	TSS1500	HypoUp
AGR2	1.00119	-0.246774	TSS1500	HypoUp
TTLL10	-1.00418	0.259438	TSS1500	HyperDown
2020-03-01	-1.00859	0.209489	TSS1500	HyperDown
HOXA4	-1.04761	0.207493	TSS1500	HyperDown
FRZB	-1.05294	0.393909	TSS1500	HyperDown
AQP5	-1.05342	-0.214894	TSS1500	HypoDown
PCYOX1	-1.07114	-0.225967	TSS1500	HypoDown
RAB17	-1.07807	-0.229156	TSS1500	HypoDown
OSBPL6	-1.09885	-0.206025	TSS1500	HypoDown
DIRAS3	-1.14525	0.212336	TSS1500	HyperDown
PDGFRA	-1.21112	0.206929	TSS1500	HyperDown
SPTLC3	-1.22845	-0.203945	TSS1500	HypoDown
GATA5	-1.24598	0.245045	TSS1500	HyperDown
ARHGEF3	-1.26311	-0.236516	TSS1500	HypoDown
SIGLEC8	-1.26739	-0.212116	TSS1500	HypoDown
AGTPBP1	-1.28058	-0.203387	TSS1500	HypoDown
CCL13	-1.28059	-0.223462	TSS1500	HypoDown
PNMA2	-1.30632	0.20673	TSS1500	HyperDown
RAPGEF2	-1.31715	0.213067	TSS1500	HyperDown
FOXF2	-1.31785	0.301746	TSS1500	HyperDown
TUBB6	-1.32384	0.311108	TSS1500	HyperDown
PARD6B	-1.36885	-0.237538	TSS1500	HypoDown
HS3ST2	-1.38871	0.222646	TSS1500	HyperDown
CD8A	-1.4046	0.444082	TSS1500	HyperDown
HLX	-1.43916	0.218601	TSS1500	HyperDown
CMTM2	-1.447	0.440501	TSS1500	HyperDown
S100A12	-1.49913	-0.260299	TSS1500	HypoDown
CEACAM4	-1.50835	-0.234817	TSS1500	HypoDown
CABLES1	-1.51429	-0.277445	TSS1500	HypoDown
IL1B	-1.52258	-0.24321	TSS1500	HypoDown
PIEZO2	-1.52299	0.317468	TSS1500	HyperDown
PODN	-1.52501	0.292092	TSS1500	HyperDown
TCTEX1D1	-1.54402	0.343465	TSS1500	HyperDown
BDNF	-1.55687	0.241257	TSS1500	HyperDown
RAB37	-1.56111	-0.2663	TSS1500	HypoDown
MT1E	-1.58532	0.205353	TSS1500	HyperDown
TIMP2	-1.58743	0.259472	TSS1500	HyperDown
RBMS2	-1.61731	0.25359	TSS1500	HyperDown
DNAJC5B	-1.62087	-0.247809	TSS1500	HypoDown
AZGP1	-1.64678	-0.219064	TSS1500	HypoDown
HOXA5	-1.65726	0.243952	TSS1500	HyperDown
CD1C	-1.71225	-0.310557	TSS1500	HypoDown
F2RL3	-1.76286	0.242234	TSS1500	HyperDown
CST7	-1.81818	-0.313465	TSS1500	HypoDown
SHISA3	-1.82139	0.236038	TSS1500	HyperDown
RASGEF1B	-1.82907	-0.240544	TSS1500	HypoDown
MEOX2	-1.8681	0.311122	TSS1500	HyperDown
SCNN1B	-1.87649	0.206557	TSS1500	HyperDown
ADCY4	-1.89757	0.366928	TSS1500	HyperDown
PEAR1	-2.048	0.234129	TSS1500	HyperDown
GATA2	-2.06407	0.228224	TSS1500	HyperDown
CXCR1	-2.09837	-0.202545	TSS1500	HypoDown
PPP1R14A	-2.2004	0.211679	TSS1500	HyperDown
SIGLEC14	-2.21931	-0.231864	TSS1500	HypoDown
FCER1A	-2.24566	-0.223322	TSS1500	HypoDown
TAL1	-2.26929	0.225961	TSS1500	HyperDown
CFTR	-2.28048	0.338779	TSS1500	HyperDown
AFF3	-2.28834	-0.21188	TSS1500	HypoDown
HLF	-2.28976	0.349784	TSS1500	HyperDown
FOXA2	-2.33012	0.229206	TSS1500	HyperDown
SRGN	-2.35268	0.239108	TSS1500	HyperDown
ATP10A	-2.35929	0.215523	TSS1500	HyperDown
CA3	-2.3673	0.342813	TSS1500	HyperDown
HCK	-2.41691	0.365675	TSS1500	HyperDown
SERPING1	-2.43899	-0.216366	TSS1500	HypoDown
SOX17	-2.62635	0.290655	TSS1500	HyperDown
CDO1	-2.73682	0.231935	TSS1500	HyperDown
TBX4	-2.75697	0.324099	TSS1500	HyperDown
FCN1	-2.90803	-0.216001	TSS1500	HypoDown
MNDA	-2.93649	-0.271527	TSS1500	HypoDown
ECRG4	-2.95714	0.245688	TSS1500	HyperDown
ITGA8	-2.98209	0.215117	TSS1500	HyperDown
CCBE1	-2.99997	0.253906	TSS1500	HyperDown
COL6A6	-3.13664	-0.213945	TSS1500	HypoDown
ACVRL1	-3.17061	0.332453	TSS1500	HyperDown
C20orf85	-3.44759	-0.242562	TSS1500	HypoDown
SLC34A2	-3.70852	0.201731	TSS1500	HyperDown
ADAMTS8	-4.11736	0.204949	TSS1500	HyperDown
WIF1	-4.75922	0.318063	TSS1500	HyperDown

## Sheet: Table S4
genes	logFC	delta	rep("Gene_body", nrow(Quadrant_plot_datas3))		regulatedPpattern
NRN1	-1.70619	0.527304	Gene_body		HyperDown
CXCL5	-2.30819	0.45272	Gene_body		HyperDown
PTGER4	-2.1658	0.434692	Gene_body		HyperDown
PHACTR1	-2.55993	0.421803	Gene_body		HyperDown
SPATA18	-1.74437	0.418017	Gene_body		HyperDown
COMP	1.11515	0.382052	Gene_body		HperUp
PLCXD3	-1.24767	0.3768	Gene_body		HyperDown
TBX4	-2.75697	0.369071	Gene_body		HyperDown
ESPN	2.03504	0.349415	Gene_body		HperUp
RSPO2	-2.36084	0.33118	Gene_body		HyperDown
ITGA5	-1.06053	0.324681	Gene_body		HyperDown
SOX17	-2.62635	0.324405	Gene_body		HyperDown
SMAD7	-1.49241	0.32014	Gene_body		HyperDown
TTC28	-1.41896	0.319727	Gene_body		HyperDown
ERN2	1.14333	0.302556	Gene_body		HperUp
KDR	-2.09821	0.30221	Gene_body		HyperDown
TAL1	-2.26929	0.296188	Gene_body		HyperDown
ITGA4	-1.21116	0.293547	Gene_body		HyperDown
JAM3	-1.52806	0.290728	Gene_body		HyperDown
ITGA8	-2.98209	0.290394	Gene_body		HyperDown
GLT1D1	-1.00031	0.28518	Gene_body		HyperDown
HOXB7	1.46238	0.275124	Gene_body		HperUp
GATA6	-2.49982	0.274973	Gene_body		HyperDown
RAPGEFL1	2.01577	0.272103	Gene_body		HperUp
MDGA1	-1.29726	0.271467	Gene_body		HyperDown
CLDN11	-1.31697	0.264655	Gene_body		HyperDown
CYYR1	-2.46322	0.26395	Gene_body		HyperDown
GRASP	-2.55789	0.263422	Gene_body		HyperDown
DOCK2	-2.16652	0.26147	Gene_body		HyperDown
HOXA5	-1.65726	0.261302	Gene_body		HyperDown
TBX2	-2.15219	0.259388	Gene_body		HyperDown
HLA-G	-1.1103	0.259297	Gene_body		HyperDown
RASAL1	2.38875	0.257971	Gene_body		HperUp
MDFI	1.39424	0.25498	Gene_body		HperUp
HLX	-1.43916	0.249123	Gene_body		HyperDown
NHSL1	-1.27752	0.2478	Gene_body		HyperDown
IRX1	-1.85005	0.245483	Gene_body		HyperDown
PAX9	1.78928	0.244524	Gene_body		HperUp
TFAP2A	2.78005	0.243258	Gene_body		HperUp
MEX3A	2.84889	0.239149	Gene_body		HperUp
TNFRSF1B	-1.67717	0.239103	Gene_body		HyperDown
PIEZO2	-1.52299	0.23887	Gene_body		HyperDown
CILP2	1.67789	0.23854	Gene_body		HperUp
CD300A	-1.13347	0.23625	Gene_body		HyperDown
NINJ2	-1.7162	0.235089	Gene_body		HyperDown
ZNF608	-1.04122	0.23489	Gene_body		HyperDown
ALPP	-1.90035	0.233344	Gene_body		HyperDown
CA9	3.62247	0.230461	Gene_body		HperUp
FAM162B	-2.59598	0.229141	Gene_body		HyperDown
HOXA4	-1.04761	0.228597	Gene_body		HyperDown
ESAM	-2.79699	0.222632	Gene_body		HyperDown
PRDM6	-1.09113	0.220113	Gene_body		HyperDown
NPR3	-1.49826	0.21895	Gene_body		HyperDown
AXIN2	-1.17823	0.218426	Gene_body		HyperDown
UTRN	-2.09018	0.218388	Gene_body		HyperDown
GMDS	1.23992	0.21306	Gene_body		HperUp
MAP1LC3C	-2.73913	0.211275	Gene_body		HyperDown
KLF13	-1.46392	0.210672	Gene_body		HyperDown
HHEX	-1.11169	0.210078	Gene_body		HyperDown
CAMK2N1	-2.15618	0.210035	Gene_body		HyperDown
PPP1R15A	-1.83155	0.208482	Gene_body		HyperDown
HLA-DPA1	-2.79031	0.206223	Gene_body		HyperDown
CYP27A1	-2.85373	0.204766	Gene_body		HyperDown
LMO7	-2.29899	-0.201553	Gene_body		HypoDown
FRMD4B	-1.35861	-0.20183	Gene_body		HypoDown
PFKFB3	-1.01136	-0.202009	Gene_body		HypoDown
ETS1	-2.13246	-0.202456	Gene_body		HypoDown
CTHRC1	3.08922	-0.205844	Gene_body		HypoUp
FBXL7	-1.04645	-0.206731	Gene_body		HypoDown
COL5A1	1.14599	-0.209729	Gene_body		HypoUp
SPTBN2	2.36138	-0.210737	Gene_body		HypoUp
MMP11	3.74333	-0.211775	Gene_body		HypoUp
SSH2	-1.02867	-0.212003	Gene_body		HypoDown
EMP3	-1.8315	-0.214015	Gene_body		HypoDown
PLCH2	1.31949	-0.214383	Gene_body		HypoUp
SCTR	-2.08851	-0.214758	Gene_body		HypoDown
ATP10A	-2.35929	-0.216613	Gene_body		HypoDown
HLA-DOA	-2.8542	-0.216641	Gene_body		HypoDown
NOTCH4	-1.99123	-0.216762	Gene_body		HypoDown
GRHL2	1.35689	-0.218254	Gene_body		HypoUp
IRF8	-2.26873	-0.219144	Gene_body		HypoDown
SDC4	-1.07196	-0.219302	Gene_body		HypoDown
CLDN1	1.56042	-0.219573	Gene_body		HypoUp
CDK14	-1.09652	-0.219864	Gene_body		HypoDown
XDH	2.07638	-0.220033	Gene_body		HypoUp
DUS1L	1.26053	-0.220446	Gene_body		HypoUp
ROBO4	-3.25604	-0.221342	Gene_body		HypoDown
NIPSNAP1	1.44542	-0.221778	Gene_body		HypoUp
SNX10	-1.60982	-0.222041	Gene_body		HypoDown
TAF1D	1.06411	-0.222769	Gene_body		HypoUp
TUBA1C	1.25918	-0.224277	Gene_body		HypoUp
TMEM163	-1.44071	-0.225002	Gene_body		HypoDown
KANK3	-2.93618	-0.226998	Gene_body		HypoDown
BMPER	-2.03297	-0.232203	Gene_body		HypoDown
OVOL1	1.8764	-0.233099	Gene_body		HypoUp
ADCY4	-1.89757	-0.233503	Gene_body		HypoDown
TNXB	-3.56562	-0.234888	Gene_body		HypoDown
PPIF	1.31189	-0.235898	Gene_body		HypoUp
CPAMD8	-2.36398	-0.236576	Gene_body		HypoDown
FNDC1	1.0553	-0.238314	Gene_body		HypoUp
AKR1B10	4.04511	-0.239938	Gene_body		HypoUp
MAD2L1	2.16386	-0.2414	Gene_body		HypoUp
ADAMTS8	-4.11736	-0.24231	Gene_body		HypoDown
SLC7A11	1.98676	-0.242333	Gene_body		HypoUp
PUSL1	1.20769	-0.245014	Gene_body		HypoUp
VARS	1.03931	-0.25229	Gene_body		HypoUp
GAPDH	2.01812	-0.260503	Gene_body		HypoUp
CDH13	-1.47244	-0.263219	Gene_body		HypoDown
NTM	-1.52145	-0.263711	Gene_body		HypoDown
ITGAX	-1.8542	-0.26735	Gene_body		HypoDown
FILIP1	-2.14636	-0.267666	Gene_body		HypoDown
CD1C	-1.71225	-0.275498	Gene_body		HypoDown
ATIC	1.14839	-0.278279	Gene_body		HypoUp
TRIM29	2.18024	-0.289077	Gene_body		HypoUp
ARHGAP15	-1.3125	-0.371593	Gene_body		HypoDown
